# Supplementary material for: A Sex-Stratified Analysis of Monocyte Phenotypes Associated with HIV Infection in Uganda
Source: Viruses. 2021 Oct 22;13(11):2135. doi: 10.3390/v13112135 (PMC8620269; doi:10.3390/v13112135)
Supplement: Supplementary file 1 [file viruses-13-02135-s001.zip]

Archive with 1 entries (1 files):
- viruses-1384304-supplementary.pdf
